# Supplementary material for: Molecular Mechanisms and Therapeutic Targets of RNA-Based and Traditional Lipid-Lowering Agents in Residual Cardiovascular Risk: A Scoping Review of Key Directions Towards Future Perspectives
Source: Biomolecules. 2026 May 29;16(6):807. doi: 10.3390/biom16060807 (PMC13296526; doi:10.3390/biom16060807)
Supplement: Supplementary file 1 [file biomolecules-16-00807-s001.zip]

Archive with 2 entries (2 files):
- Supplementary File S1.pdf
-  Supplementary File S2.pdf
